# Supplementary material for: Chlorophyll Pigments and Their Synthetic Analogs
Source: Plant Cell Physiol. 2024 Aug 22;66(2):153–67. doi: 10.1093/pcp/pcae094 (PMC11879082; doi:10.1093/pcp/pcae094)
Supplement: pcae094_Supp [file pcae094_supp.zip]

Archive with 1 entries (1 files):
- pcae094_Supp/Supplementary Data-1.pdf
